# Supplementary material for: Docetaxel-Mediated Uptake and Retention of Gold Nanoparticles in Tumor Cells and in Cancer-Associated Fibroblasts
Source: Cancers (Basel). 2021 Jun 24;13(13):3157. doi: 10.3390/cancers13133157 (PMC8269007; doi:10.3390/cancers13133157)
Supplement: Supplementary file 1 [file cancers-13-03157-s001.zip]

Archive with 1 entries (1 files):
- cancers-1232764-supplementary.pdf
